# Supplementary material for: Sulfur dioxide exposure of mice induces peribronchiolar fibrosis—A defining feature of deployment-related constrictive bronchiolitis
Source: PLoS One. 2025 Jan 24;20(1):e0313992. doi: 10.1371/journal.pone.0313992 (PMC11761160; doi:10.1371/journal.pone.0313992)
Supplement: S1 Raw data — (XLSX) [file pone.0313992.s005.xlsx]

## Sheet: Fig 2B
Fig 2B
Area of Collagen Deposition (µm2/µm)
	Day on Protocol
	0	5	10	20
	4.442	2.372	5.184	15.265
	5.042	4.724	7.752	13.734
	2.004	9.392	7.616	5.129
	1.515	3.717	9.265	8.045
	3.404	0.913	6.406	10.816
	1.619	8.783	4.692	10.92
	3.973	4.829	1.683	5.148
	2.66	2.965	4.741	6.081
	0.92	2.09	9.63	3.546
	3.053	1.082	5.769	4.513
	5.338	5.295	9.53	7.756
	3.581	3.326	1.664	4.79
	4.229	6.873	10.363	2.189
	6.382	8.007	6.179	4.127
	4.279	4.232	8.608	6.592
	3.855	2.618	7.239	6.01
	2.415	2.592	9.878	5.839
	3.272	6.744	8.093	11.264
	5.209	3.91	6.977	6.252
	4.548	1.286	6.802	7.082
	9.73	5.685	5.657	4.029
	3.52	3.306	3.095	6.218
	3.575	1.604	6.214	5.321
	5.065	1.427	3.493	3.084
	4.7	3.57	2.688	3.182
	4.052	5.063	4.846	7.184
	2.505	8.777	4.357	4.328
	10.319	2.585	1.707	5.854
	3.133	5.015	2.461	6.877
	3.147	1.65	3.427	3.8
	5.442	3.455	6.738	2.961
	7.012	9.679	12.256	14.32
	5.47	7.253	4.104	1.438
	3.652	4.35	4.913	4.35
	6.183	4.915	4.27	9.947
	10.358	4.046	3.657	2.887
	6.035	3.704	4.561	2.383
	7.258	3.246	4.34	1.539
	6.222	4.552	3.151	5.629
	9.671	2.142	6.01	17.688
	4.054	26.315	2.462	4.661
	2.9	3.43	2.644	1.711
	2.745	4.933	1.32	6.522
	1.669	1.683	5.586	7.879
	9.711	5.125	9.095	0.753
	4.143	4.28	9.774	4.562
	7.051	4.667	4.475	1.678
	5.93	2.418	4.899	1.149
	6.595	3.512	3.278	4.92
	5.154	2.57	1.34	1.209
	7.453	2.089	4.311	19.122
	8.402	2.895	3.246	2.823
	9.369	5.156	3.699	7.98
	6.469	7.375	5.048	6.23
	5.305	2.779	4.334	3.245
	8.918	3.761	1.881	9.583
	5.897	4.545	4.583	14.498
	7.249	2.202	2.514	10.209
	5.78	5.503	2.392	8.12
	6.262	5.992	3.641	3.316
	3.494	1.876	9.979	7.607
	6.207	1.716	3.874	7.927
	6.594	1.596	5.505	7.884
	6.697	7.349	7.746	6.891
	5.005	1.66	4.217	3.923
	6.311	13.443	9.062	7.153
	4.594	1.616	5.554	4.276
	5.239	2.823	7.592	4.143
	4.055	8.972	11.375	3.245
	4.835	2.454	9.214	4.552
	8.646	9.055	15.046	7.596
	4.634	8.596	7.032	10.961
	7.276	1.074	4.626	10.174
	2.219	7.638	8.627	6.681
	4.676	6.201	7.783	4.922
	6.592	2.587	8.455	6.038
	3.538	1.905	9.844	6.142
	5.165	2.846	11.57	5.686
	3.78	3.822	17.052	10.237
	7.546	3.064	14.032	5.175
	4.568	12.365	3.044	8.822
	3.35	1.8	6.982	6.964
	3.886	5.6	8.219	1.81
	6.449	3.667	13.647	3.916
	6.515	3.419	9.324	5.695
	2.425	2.874	5.642	3.946
	4.576	3.595	5.729	5.931
	2.869	1.691	16.313	5.793
	5.347	6.8	8.063	6.814
	2.902	2.117	4.071	10.545
		5.882	5.918	5.04
		2.971	8.337	1.639
		2.315	6.65	1.42
		9.128	6.06	5.054
		9.696	6.575	2.195
		7.315	4.471	1.976
		4.447	6.79	3.866
		3.699	6.381	1.077
		8.511	9.015	1.33
		4.464	8.524	7.28
Mean	5.109	4.657	6.385	6.006
SEM	0.2242	0.3407	0.3268	0.3614

## Sheet: Fig 3B
Fig 3B
PSR Fluorescence Intensity (FIU/µm)
	Day on Protocol
	0	5	10	20
	199.5	279.2	305.6	542.4
	96.2	82.6	305.3	1555.3
	68.6	2286.3	266.2	3281
	8.7	399.2	262.8	4562.3
	285.8	108.9	308.2	721.2
	225.1	368.6	128	193.1
	109.5	1042.2	236.7	871.2
	241.3	379	253.4	521.5
	93.3	485.8	891.6	411.9
	42.9	142.6	435.4	593.2
	366.1	761.4	137.4	729.4
	108.8	475.3	219.1	195.7
	264.1	1094.6	1070	943.2
	744.4	472.1	259.1	1702
	164.6	306	223.6	2124.5
	376.3	154.4	866.1	844.4
	101.8	223.4	1273.8	384.1
	74.4	1711.4	387.4	790.8
	601.5	344.8	1201.4	286.1
	94.8	122.2	515.5	354.1
	715.1	1407.8	109.8	326.3
	36.2	300.5	81	543.2
	545.3	65.2	1098.3	425.4
	186.1	69.7	426.3	315.1
	340.9	96.6	238.1	585.7
	94	535.8	198.5	959.9
	46.5	1811.8	367.3	444.4
	782.4	208.2	70.1	566.3
	156.7	184.8	157.6	151.5
	47.8	137.2	174.4	343.5
	271.7	200.5	617.8	3908.9
	350.4	1152.2	454.7	1447
	467.8	1202.5	491.5	1944
	503.5	1225.4	786.8	2847.6
	1036.6	695.3	208.8	2725.9
	621.3	889.6	121.4	531
	246.9	443.2	372.6	328.5
	991.4	198.6	187.7	553.8
	240.5	362.9	190.6	740.5
	415.1	265.9	544.6	112
	228.3	5311	77.2	37.2
	154.4	629.5	223.2	160.1
	118.2	138.2	196.4	587.4
	107.8	187.1	200.8	101.5
	466.4	1327.7	333.2	370.4
	120.6	139.3	1790.7	342.9
	431.2	325.9	802	202.2
	446	105.2	692.2	1765.7
	566.3	240.6	91.5	2513.3
	300.3	256.1	154.1	184.2
	802.9	146.9	15.9	1263.8
	372.9	605.7	186	457.4
	251.3	627.9	166.7	1983.2
	358.2	361	27.4	312.4
	557.5	390.9	184.9	632.5
	355.4	660.1	32.1	948.6
	279.7	296.2	162.2	941.2
	300.6	2017	71.8	1151.9
	494.1	598.4	168.5	664.4
	1241.3	298.9	217.6	289.8
	349.4	175.3	248.6	536.3
	301.7	152.1	379.9	997.8
	134.1	257.2	110	811.1
	187.8	241.6	129.2	414.9
	140.4	93.2	44.1	5124.1
	141.2	104.5	373.4	210.9
	140	298.5	247.1	333.3
	264.7	187.7	113.2	310.4
	127.8	32.4	135.1	644.8
	349	368.4	626.3	270.5
	163.4	946.1	923.2	1781.3
	831.6	289.9	161.2	1697.5
	330.7	498.4	195	689.5
	148.3	78.8	996.6	919.2
	207.5	73.6	389.5	1306.8
	1347.5	192.3	289.9	820
	30.3	251.2	716.1	804.1
	273.4	391.2	834.7	1001.2
	868.9	2227.1	1101.4	518.4
	58	290.9	1892.5	897.5
	388.3	1631.4	381.6	636
	338.9	377	650.2	1806.1
	483.6	253.3	637.7	436.3
	151.8	152.2	686	1399.2
	802.6	834.3	342.6	1016.3
	192.3	1317.4	786.4	200.3
	276.5	1412.6	360.9	410.7
	388.9	238.5	2181.4	751.6
	409.7	381.2	268	669.7
	459.9	473.1	455.1	467
		241.5	279.4	1497.1
		601.1	225.7	2012.9
		237.6	319.1	332
		235.2	109.7	56.5
		872.8	493.1	1221.4
		760.3	70.2	654.4
		153.7	330	479.3
		157.9	72.8	1478.8
		198.4	444	574.4
		348.9	907.3	309.9
Mean	340.1	553.9	421.5	928.2
SEM	28.66	69.1	40.01	91.25

## Sheet: Fig 4C
Fig 4C
PSR Fluorescence Intensity (FIU/µm)
Day on Protocol	0		10		20
	Control	CC-DTA	Control	CC-DTA	Control	CC-DTA
	3227	2244	2139	24457	1700	2832
	1721	2281	2665	2178	1231	17509
	5405	2603	2171	3622	4672	5705
	1585	3060	4466	823	6490	3276
	2032	6665	8726	11145	6548	1728
	1522	6735	1307	10661	1646	16117
	1339	10816	4960	7642	2805	4063
	3741	2606	1859	13340	25549	3388
	4320	3761	3014	8279	3356	2585
	7085	5448	2105	12634	1565	8546
	2583	3415	947	19356	588	2109
	5556	3249	3032	15666	1228	2291
	3239	3009	1524	11509	428	2159
	3268	3553	984	2871	697	1428
	1596	2731	3080	2250	629	4412
	1388	3152	1432	876	2016	3990
	1445	5366	887	1820	4754	2512
	2116	2555	2975	2744	1194	1677
	2682	3246	1379	6199	5765	2238
	12934	1901	5606	1446	7572	1092
	2479	890	4276	8187	2681	406
	1005	883	8778	3694	3529	967
	432	2190	7309	4221	3231	2427
	1296	2812	1130	667	2181	10090
	1027	3680	1079	1233	3097	9421
	633	3255	1608	1657	5039	3636
	3363	3769	3294	990	4731	2890
	809	2126	4947	8393	3041	638
	1060	2139	2571	7774	6971	3663
	628	1420	1622	864	3905	30228
	1246	903	1827	5739	3790	1247
	1309	4074	1575	6761	4913	1393
	1320	762	1121	1700	3917	3004
	2579	3704	6678	599	5303	1357
	1968	571	4046	10643	1192	3702
	2291	4115	2179	1528	2003	860
	1543	3400	2255	12935	733	1799
	1135	4708	1215	5052	2455	6357
	3220	834	1232	1309	934	2167
	5889	2855	3989	8450	4315	3651
	3949	4387	2471	10296	5567	5940
	3239	4756	2320	4015	5463	4674
	5081	842	1424	2572	6534	4763
	4261	3081	2786	6944	2948	4320
	3355	1524	1412	2403	3026	4052
	2331	130	1656	17053	1854	3993
	10187	2135	534	4908	1872	4709
	1604	3097	1396	9377	4859	8051
	2605	1672	1706	5522	2056	11712
	3325	7425	2966	2906	2104	7591
	2361	10426	1559	3187	2141	9284
	2574	648	2430	6123	1501	13141
	3500	778	1556	7277	1677	6760
	6275	7867	1950	3480	1720	5286
	2877	2017	13322	3356	15143	28624
	4347	4695	2275	3394	1572	3610
	3900	6956	3351	11090	1236	6216
	5014	9578	5412	4158	2216	1250
	3504	6399	3628	3054	2261	1978
	4156	5890	8233	4805	2466	10185
	2829	4614	6489		1501	5624
	10067	3087	2955		1176	4299
	3445	4993	1305		7008	4229
	2443	3425	4663		3538	1871
	2076	1053	4380		651	10582
	867	2052	7978		2558	4209
	1683	5326	9484		1786	9996
	2381	3063	3903		1148	2630
	1094	5736	3991		1837
	3349	1893	3287		1240
	2009	1150	4031		486
	723	1204	8430		1896
	1025	6264	1026
	882	14207	974
	481	1470	1753
		1914	1942
		469	1736
		10046	1096
			6653
Mean	2904.2	3637.88	3246.23	6130.57	3353.26	5428.51
SEM	259.217	304.082	278.684	653.964	416.57	672.763

## Sheet: Fig 5
Fig 5C						Fig 5D						Fig 5G						Fig 5H
# of Collagen Fibers						Collagen Density (# of fibers/mm2)						Width of Collagen Fibers (µm)						Length of Collagen Fibers (µm)
	Day on Protocol						Day on Protocol						Day on Protocol						Day on Protocol
	0	5	10	20			0	5	10	20			0	5	10	20			0	5	10	20
	56	67	45	96			47312.3	26415.2	25468.4	17238.4			3.8	3.9	4	4.3			43.6	37.7	37.9	45.7
	66	90	73	113			62973.6	11166.5	65188.5	19698.7			3.8	4.8	4.2	4.5			42	45.1	45.1	51.2
	51	89	59	118			82598.6	11032.3	18747.8	14143.8			3.6	4.2	4.1	4.6			58.4	47.7	38.9	55.9
	82	59	63	149			40347.9	24869.6	13727.7	8793.2			4.2	4.1	3.7	4.1			56.8	41.3	41.8	45.7
	69	60	61	72			24656.6	212803	10492.1	22396.4			3.9	4.3	4.2	4.7			44.5	33	44.6	49.4
	79	79	73	74			50160.7	19035.7	26716.8	23236.7			4.3	4.2	4.4	4.5			41.7	42.5	40.8	54.2
	80	82	73	81			8482.3	15203.4	57496.9	15519.5			3.9	4.2	3.6	4.3			44.2	45.3	42.2	43.7
	52	102	70	81			60338.8	11996.6	28666.6	12782.5			4.1	4.1	3.9	4			41.4	44.4	44.3	52.6
	64	61	93	79			43265.3	52937.8	17068.1	13026.6			3.7	4.3	4.2	4.3			56.5	34.7	43.6	50.5
	91	68	99	86			66986.1	82106.3	17271.9	16943.5			3.8	3.7	3.9	4.5			46	39.3	41.6	46.3
	60	67	81	85			20434	20560.5	17800.2	19921			3.6	4.4	4.1	4.8			39.6	45	44.6	52.3
	61	70	60	77			53174.3	17367.7	63571.2	22754.3			3.3	4.2	4.2	4.4			42.3	38.3	50.5	54.7
	65	63	78	78			25141.1	12627.5	13721.3	19903.9			3.4	4.2	4.1	4.2			40.6	40	38.9	47.3
	94	55	76	115			10969.7	23783.1	11827.6	11306.3			3.5	4.2	3.9	4.2			49.8	35.4	37.2	48.8
	66	71	69	105			38856.9	14662.9	38250.1	9962.2			3.8	4.2	4	4.4			43.5	53.6	41.7	44.4
	81	62	83	95			30179.5	30370.7	12862.3	13181.4			3.2	4	4.7	4.3			38.8	48.4	47	47.5
	65	63	86	65			36622.5	33045.8	13313.1	26964.9			4	3.7	4	4.3			48.4	44.5	46.9	57.7
	69	81	64	105			58662.5	17262.2	22048.7	12780.1			3.6	4.3	4.2	4.3			40.2	44.7	42.8	51
	72	64	87	65			47953.3	14903.8	17772.8	26275.8			3.2	4.2	4.2	3.8			41.6	52.9	48.1	53.8
	60	51	51	79			56939.2	51222.5	27797.9	23208.6			3	4.2	4.4	4.4			42.7	35.6	39.9	41.1
	84	69	74	88			15029.8	18907.2	23374.6	19106.5			3.5	4.8	4.2	4.2			47.6	69	39	61.1
	66	66	71	102			48583.3	38090.5	77760.1	13816.4			3.4	4.1	3.8	4.5			49.4	39	46.1	49
	54	55	62	68			54799.9	55911.6	20049.5	36110.9			4.2	4.1	4.4	4.4			49.2	40.5	48.4	43.6
	91	51	63	63			18561.9	157914	54592.5	17643.1			4.1	3.7	4.7	4.4			46.2	51	38.5	45.4
	77	78	45	66			15774	65427	30016.4	19602.6			3.6	3.9	4.1	3.9			45.5	43.5	44.6	52.5
	73	78	77	69			31473.6	21561.8	106192	14640.8			3.6	3.8	3.8	4.2			51.4	37.6	40.8	49.7
	69	83	54	61			39228.7	13290.5	78740.6	32992.3			3.2	4.5	4.1	4.5			53.4	46.8	33.5	71.9
	89	75	56	62			12245.3	27037.4	79031.3	17923.4			4.2	4	3.8	4.2			41.4	47.7	39	46.9
	70	55	49	69			32062	61778.2	43381.5	25796			3.4	4.3	3.9	4.5			61.2	37.8	46.5	47
	58	61	65	76			50836.9	47365.4	52203	34055			3.5	4.2	3.8	4.4			42.3	44	44.5	40.8
	58	76	80	119			22374.5	28425.1	19941.8	9592.3			4.1	4.1	4	4.4			46.6	37.3	39	46
	61	85	71	81			16094.5	13003.5	12469.9	19098.3			4.1	4.1	4.2	4.4			43.8	39.6	38.7	52.8
	52	93	76	119			22397.6	14267.1	23257.4	11814			4	4.3	4.2	4.4			46.2	45.6	42.5	43.4
	61	81	48	120			19467.9	19416.4	33802.7	10333.8			4.2	4.3	4.3	4.8			55.4	45.7	46.7	48.8
	69	108	67	110			9925.3	10573.1	32077.2	12878.9			4.3	4	3.8	4.4			40.5	46.1	38	56.5
	106	78	68	101			15398.9	16916.5	19590.2	22043.5			4.1	4.3	3.8	4.8			43.6	41.4	41	45
	93	85	62	63			13010.8	32147.4	26304.7	61686.8			3.7	4.5	4.5	4.2			41.1	40.5	45.3	51.5
	121	76	64	67			10828.9	19104.7	39480	19157.5			4.2	4.2	3.8	4.2			45.5	41.4	37.2	42.7
	85	98	81	88			25853.8	16167.2	29075	16192.7			4.3	4.1	4.1	4.2			52.8	40.8	43.3	51.6
	80	54	79	69			17140.6	33846.4	14726.5	70799.6			4.1	4.2	4.1	3.9			41.2	54.4	55.7	42.8
	71	151	52	66			23994.1	7455.4	62614.9	121970			4.2	4.4	3.5	3.3			54.7	49.7	40.5	58.7
	67	92	62	64			38591.5	12444.5	41656.6	38049.4			3.8	4.4	4.3	3.7			53.1	48.2	37.6	49.7
	69	84	67	69			33846.9	20462.4	21301.5	24546.7			4.2	4.3	4.2	4.9			42.4	41.4	44.5	64.2
	56	73	91	68			29648.7	46418.2	12736.1	90304.5			3.5	4	3.7	3.8			35.4	40.6	38.5	38.4
	104	88	56	57			10898.6	14247.1	21688.7	21023.2			3.8	4.2	4.6	4.3			43.3	44.5	52.6	48.3
	76	64	70	76			39025.3	29662.1	15464.2	19066.5			3.8	4.1	4.7	4.2			39.9	46.9	43.3	42.6
	91	74	48	64			17620.1	21452.5	5306.3	46973.2			4	4.1	4	3.9			46.4	42	39.5	43.6
	82	59	89	77			11054.4	26552.6	14996.7	15979.1			4	3.8	3.9	4.4			42.3	38.9	40.5	48.2
	88	89	59	103			15711.9	17145.9	82998.3	10388.9			4.2	4.1	4.2	4.5			42.9	46.2	40.9	49.6
	63	71	52	66			30732	17133.9	59668.3	34434.3			3.5	4.2	4.2	4.5			47	43.9	38.9	45.9
	83	78	63	106			10785.9	30149.4	25555.5	10307.2			4.3	4.1	3.8	4.4			41.9	48.7	53.7	54.4
	97	60	58	71			11793.3	18952.4	20789.4	16966			4.1	4.2	3.5	4.3			43	39.6	40.7	57.2
	103	77	62	96			11193.4	12951.1	22268.6	15817.9			3.7	3.8	3.5	4.6			46.3	39.3	41.7	49.4
	74	64	80	73			23742	18649	39209.9	34526			3.8	4.4	3.3	4.2			48.8	45	42.2	44.6
	76	62	97	87			17263.2	30472.8	13291.9	17584.5			3.8	4.2	3.5	4.4			43.8	42.7	40.9	46.8
	65	66	61	103			11693.4	23323.5	88506.7	11304			3.8	3.8	3.5	4.1			39.5	45.7	41.5	43.3
	73	65	78	105			13680.7	23067.6	23982.3	15519.5			3.7	3.9	3.7	4			48.8	51.4	45.7	44.1
	87	128	50	85			16790.1	9519.6	71716.8	6953.1			3.7	4	3.6	4.5			41.3	41.7	37.4	45.7
	49	111	60	87			27137.4	10742.2	67480.8	11485.9			4.3	4.1	3.5	4			49.9	44.7	44.1	42.7
	73	66	85	70			19006.5	21999.5	17959.8	35082.4			4.1	3.9	3.7	3.9			51.9	50.9	39.3	46.8
	56	46	100	82			33091.5	26982.5	13624.3	15747.2			4.1	4.1	3.9	4.4			48.2	39.9	44.8	58.1
	59	57	59	91			34876.1	28437.2	43177.1	15740.1			4	3.6	4	4.6			54.8	40.1	38.9	53.3
	69	65	71	85			20867.9	18522.3	22326.6	13807.2			4.1	4	3.9	4.2			40.2	41.7	41.7	47.5
	59	57	59	53			43376	40530.8	15933.2	29699.4			4	3.9	3.6	4.1			39.9	48.2	42.4	47.6
	55	58	58	145			59166.3	64324.9	61230.5	8128.7			3.5	3.9	3.7	4.4			37.4	54.4	46	46.7
	89	49	69	80			32839.6	41538.2	14603.8	36566			4.1	3.8	4.1	4.3			44.1	37	42.6	38.9
	90	93	72	60			28286.1	17314.2	39675.1	112540			3.8	3.8	3.8	4.1			44.2	40.1	40.2	54.2
	65	119	82	74			52298.6	12405.4	22511.5	21537.8			3.9	3.8	3.9	4.2			54.9	43.1	40	47.4
	56	74	66	96			36278.6	159602	23575	16163.8			4	4	3.6	4			49	44.9	39.2	50.1
	61	62	79	58			30519.5	120142	18358	64981.7			4.2	4.3	3.9	4.2			46.8	38.6	40.8	41.2
	57	83	92	98			41626.7	14206.6	17380.6	15231.2			3.8	4.2	4.2	4.8			40.8	40.9	54.6	56.2
	94	80	73	120			12278.9	12611.1	15010.6	12792.2			3.9	4	4.1	4.7			47.6	53	44.3	61.6
	62	71	62	79			36760.8	23948	25301.9	22337.6			3.9	3.9	4	4.6			38.2	55.2	49.1	52.8
	82	62	87	73			36687.4	26458.1	17060.1	25514.8			3.6	3.8	4.5	5.1			41.9	50.7	51.3	56.2
	58	74	69	93			59064	44309.8	19585.8	16640.1			3.5	3.8	4	4.2			43.7	43.6	40.5	43
	106	60	74	93			11205.2	51060.4	12313.2	15982.1			4.4	4	4.2	4.4			44.8	67.7	43.3	45.6
	59	57	82	63			63508.2	39900.6	14467	23750.1			4	4.1	4	4.8			45.7	41.6	41.1	47.6
	65	90	112	78			21430.2	19023.1	10369.1	16031.2			3.9	4.2	3.8	4.2			41.6	41.1	43.9	52.3
	114	91	117	69			9605.6	10650.1	7156.3	27425.4			3.5	4.2	4	4.2			42.8	44.7	43.4	47.6
	60	65	128	110			24316.1	35650	9996.4	15330.5			3.6	3.8	4.3	4.4			36.8	45.7	41.5	46.4
	69	93	52	81			35999.4	8513.1	46364.9	13697.3			3.9	4.5	4.5	4.4			52.8	46.7	53.3	61.2
	62	85	89	109			30524	20157.8	23822.3	14024.4			4.2	4	4.7	4.6			46.7	50	51	59.3
	57	81	67	67			35625	14509.3	21920.8	48807.9			4.5	3.9	4.4	4.2			45.3	40.2	40.1	43.2
	57	43	109	91			34294.3	50060.9	11237.5	11162.8			4	4.2	3.9	4.8			44.5	53.4	43.6	49.5
	67	105	105	80			19008.9	9170.3	12415.2	15048.8			4	4.2	3.7	4.7			44.4	42.1	38.3	59.6
	70	128	66	67			33395	8549	16648.2	55146.2			4.1	4.2	4.6	3.9			42.2	46	53.7	47.8
	78	128	99	62			19780.3	9063.8	15343.1	18045.2			3.5	4.1	4.2	4.6			41.8	42.5	44.3	48.2
	66	81	113	79			31495.3	14067.2	11420.5	14846.3			3.8	3.8	4	4.1			34.3	34.9	51.5	42.7
	60	110	57	73			20739.8	10996.4	42838.5	46928.1			4.2	3.5	4.5	4.5			42.1	39	49.2	38.4
	84	94	86	90			23987.1	22721.8	34377	22517.6			4.2	4.2	3.9	4.2			56.5	41.9	40.3	47.9
		66	63	111				21629.9	28825.7	8051.7				4.2	3.6	4.3				48.1	43.9	44.7
		90	79	158				12714.8	15166.1	7823				4.2	3.9	4.1				45.2	42.6	43.6
		86	58	47				17628	17468.9	38042.6				3.9	3.7	4.5				42.7	41.7	40.9
		56	69	44				39404.8	39574.7	83601.2				3.7	3.7	3.5				66.1	45.3	39
		81	82	70				8605.5	10308.7	20130				4.2	4	4.2				38.4	47.9	53.8
		77	63	67				19833.2	21221.1	30528.6				4.2	3.5	4.3				46.5	41.4	39.8
		88	73	69				19389.4	32412.9	26141.2				4.2	3.9	4.1				44.2	42.4	37.7
		62	64	123				34544.2	54623.3	8670.3				4.5	3.5	4				36.4	45.1	45.3
		91	75	60				14551.6	14594.5	36386				4.5	3.8	4.2				51.6	46.5	44.3
		77	84	67				11902	14716.3	35971.5				4.3	4	4.2				44.9	49.5	38
Mean	72.59	76.66	72.6	83.87			30492	30030	29740	25151			3.867	4.106	3.998	4.31			45.37	44.44	43.32	48.66
SEM	1.629	1.935	1.656	2.173			1724	3157	2095	2034			0.03307	0.02361	0.03156	0.02908			0.5713	0.6365	0.4419	0.6324

## Sheet: Fig 6J
Fig 6J
# of Cells/Lung (x106)
Day 5													Control		SO2
	Control					SO2							MEAN	SEM	MEAN	SEM
CD45	6.202	12.6	13.57	12.126	12.996	10.285	16.944	9.851	16.1	9.555		CD45	11.4988	1.34524	12.547	1.6324
Neutrophils	0.462	0.9992	0.8074	0.9604	0.7992	0.6171	0.859	0.6019	0.9032	0.6431		Neutrophils	0.80564	0.0947494	0.72486	0.0645038
Eosinophils	0.16249	0.29232	0.33518	0.40258	0.2924	0.35278	0.43036	0.21967	0.41216	0.33251		Eosinophils	0.296994	0.0392051	0.349496	0.0371617
CD103+ cDC	0.07256	0.07686	0.13977	0.09458	0.12346	0.09051	0.09149	0.07191	0.10948	0.09268		CD103+ cDC	0.101446	0.0131137	0.091214	0.00595404
CD11b+ cDC	0.09365	0.11214	0.16963	0.12369	0.17284	0.10285	0.15757	0.10934	0.15778	0.10606		CD11b+ cDC	0.13439	0.0157949	0.12672	0.012679
mDC	0.03349	0.04284	0.14249	0.04972	0.07277	0.05965	0.07286	0.05221	0.07084	0.05064		mDC	0.068262	0.0196587	0.06124	0.00460225
Ly6C+ Monocytes	0.21335	0.4221	0.47631	0.4523	0.46914	0.29827	0.4507	0.37235	0.51037	0.26276		Ly6C+ Monocytes	0.40664	0.0492164	0.37889	0.0460826
AM	0.86208	1.03194	1.85909	1.18592	1.32554	1.29591	1.33006	1.00475	1.51984	1.16571		AM	1.25291	0.170117	1.26325	0.0859375
EM	0.00087	0.00064	0.00149	0.00084	0.0026	0.00154	0.00081	0.00148	0.00193	0.00047		EM	0.001288	0.000357595	0.001246	0.0002647
CD4 T cells	0.7777	1.7846	1.4476	1.7003	1.729	1.4509	2.4909	1.3732	2.5385	1.3784		CD4 T cells	1.48784	0.186719	1.84638	0.27329
CD8 T Cells	0.60699	1.3046	1.19586	1.47524	1.43444	1.05424	2.08144	1.00832	1.77859	1.06255		CD8 T Cells	1.20343	0.157048	1.39703	0.222989
B Cells	1.70128	3.95071	3.87318	3.90062	3.98313	3.22534	6.22727	3.05375	5.46512	2.73774		B Cells	3.48178	0.445536	4.14184	0.710475
Day 10													Control		SO2
	Control					SO2							MEAN	SEM	MEAN	SEM
CD45	7.588	4.293	6.809	4.414	7.763	11.376	7.787	6.353	7.475	5		CD45	6.1734	0.760372	7.5982	1.06357
Neutrophils	0.8119	0.3185	0.4971	0.3685	0.7235	0.9761	0.7001	0.5393	0.6795	0.4745		Neutrophils	0.5439	0.0969125	0.6739	0.0865795
Eosinophils	0.16996	0.08928	0.09124	0.21273	0.18785	0.3208	0.285	0.16135	0.13156	0.173		Eosinophils	0.150212	0.0254023	0.214342	0.0372129
CD103+ cDC	0.07056	0.06267	0.04017	0.03972	0.08306	0.09442	0.08566	0.05336	0.12782	0.0635		CD103+ cDC	0.059236	0.00852055	0.084952	0.0130116
CD11b+ cDC	0.13354	0.08628	0.11439	0.07106	0.09548	0.18429	0.11914	0.16135	0.17566	0.096		CD11b+ cDC	0.10015	0.0109043	0.147288	0.0170215
mDC	0.0478	0.0352	0.05039	0.03487	0.06521	0.08418	0.04984	0.04637	0.11213	0.034		mDC	0.046694	0.0056109	0.065304	0.0143641
Ly6C+ Monocytes	0.27087	0.10388	0.19269	0.15668	0.18397	0.34014	0.18611	0.26109	0.1809	0.1525		Ly6C+ Monocytes	0.181618	0.0271654	0.224148	0.0341098
AM	0.7064	0.50652	0.43578	0.40207	0.75063	1.06252	0.71173	0.6289	0.43206	0.72		AM	0.56028	0.0710651	0.711042	0.102028
EM	0.00106	0.00155	0.00123	0.00574	0.00342	0.00193	0.00148	0.00076	0.01196	0.0009		EM	0.0026	0.000891151	0.003406	0.00214872
CD4 T cells	0.8799	0.3853	0.896	0.6262	1.1946	0.9756	0.6502	0.5207	1.1052	0.329		CD4 T cells	0.7964	0.136643	0.71614	0.143372
CD8 T Cells	0.71115	0.34711	0.69617	0.51838	0.7153	1.03099	0.55293	0.42813	0.6417	0.34504		CD8 T Cells	0.597622	0.0726237	0.599758	0.119216
B Cells	1.93295	1.22788	1.90802	0.73817	1.309	3.29179	2.37783	1.61385	1.88232	1.26132		B Cells	1.4232	0.225317	2.08542	0.352392
Day 20													Control		SO2
	Control					SO2							MEAN	SEM	MEAN	SEM
CD45	13.029	6.747	6.12	6.006	8.013	5.121	13.54	14.268	7.634	7.36		CD45	7.983	1.31092	9.5846	1.82012
Neutrophils	3.5048	0.6261	0.5753	0.5393	0.5977	0.7477	1.3675	1.2898	0.513	0.9421		Neutrophils	1.16864	0.584213	0.97202	0.161137
Eosinophils	0.16677	0.22602	0.15667	0.1003	0.31249	0.09525	0.34662	0.47798	0.14656	0.1921		Eosinophils	0.19245	0.0360332	0.251702	0.0704612
CD103+ cDC	0.108141	0.052627	0.070992	0.069069	0.062498	0.054795	0.097488	0.098449	0.038168	0.060352		CD103+ cDC	0.0726654	0.00943177	0.0698504	0.0120465
CD11b+ cDC	0.166771	0.078265	0.104652	0.097898	0.103361	0.088081	0.163834	0.169789	0.155723	0.10672		CD11b+ cDC	0.110189	0.0149148	0.136829	0.016516
mDC	0.05212	0.02227	0.03366	0.02883	0.02564	0.02765	0.05281	0.06135	0.03053	0.02797		mDC	0.032504	0.00525105	0.040062	0.00709515
Ly6C+ Monocytes	0.53419	0.19296	0.17381	0.21622	0.17708	0.23659	0.31819	0.54076	0.329	0.18106		Ly6C+ Monocytes	0.258852	0.069242	0.32112	0.0612677
AM	1.04232	0.95133	0.6426	0.72072	0.77561	0.66061	1.11163	1.05441	0.6206	0.86112		AM	0.826516	0.0740808	0.861674	0.0995412
EM	0.00208	0.00135	0.00508	0.00264	0.00304	0.00159	0.00085	0.00285	0.00107	0.00147		EM	0.002838	0.000628302	0.001566	0.000347643
CD4 T cells	1.3188	0.8337	0.777	0.6764	0.9984	0.3719	1.8252	1.6523	0.5154	0.897		CD4 T cells	0.92086	0.112344	1.05236	0.294338
CD8 T Cells	0.97342	0.6617	0.58393	0.58624	0.75402	0.35566	1.40608	1.20586	0.55379	0.52998		CD8 T Cells	0.711862	0.0724064	0.810274	0.207665
B Cells	2.77146	1.60793	1.83314	1.77945	2.77965	1.44569	3.27184	4.6814	2.98437	2.1827		B Cells	2.15433	0.256332	2.9132	0.545318

## Sheet: Fig 8
Fig 8B						Fig 8D						Fig 8F
CCSP Fluorescence Intensity (FIU/µm)						% of Ki67+CCSP+/CCSP+ Cells						Acetylated-α-Tubulin Fluorescence Intensity (FIU/µm)
	Day on Protocol						Day on Protocol						Day on Protocol
	0	5	10	20			0	5	10	20			0	5	10	20
	1406	1147	921	762			0	4.918	0	11.111			57	790	30.4	256.9
	2133	1538	2333	399			7.843	3.279	0	0			40.7	452.5	116.8	530.8
	2307	2151	1853	1411			5.882	1.266	4.651	0			101.7	212.8	173	616.9
	1596	2416	1963	2159			0	7.477	0	0			1.3	230.4	133.7	129.3
	1346	2235	1776	1928			10.714	3.448	2.597	1.852			106.6	368	296.6	281.5
	2010	2580	1823	2173			2.439	0	0	0			102.2	540.5	122.3	35.1
	1765	2077	329	1250			0	1.37	0	0			66	635.5	62.3	173.1
	1220	1477	1654	2238			0	1.351	3.226	0			493.6	99.8	202.5	136.4
	1700	2151	1309	573			15.625	5.405	2.703	3.846			30.1	43	406.1	152.6
	3527	945	1898	1352			0	0	0	0			70.5	56.9	252.9	146.1
	1507	2275	2370	2090			0	5.714	0	10.526			251.4	156.9	508.8	309.1
	2010	2147	1235	2470			0	8.511	5.263	0			88.4	259.8	125.5	310
	1361	3391	1411	1178			5	3.175	5.556	0			220.6	222.6	65.2	203.9
	991	1685	1694	3406			0	4.545	2	0			726.9	491.5	121.9	31
	1115	1639	2165	1149			0	0	0	0			317.5	87.4	161.1	615.9
	1898	1908	639	1557			3.448	1.515	0	4.286			172.4	76.4	367.5	381
	1498	820	1487	1982			7.576	2.703	0	0			27.5	386.9	459.5	219.2
	1081	1337	1762	1502			1.587	0	0	0			75.1	118.8	208.4	461.3
	2168	1180	1265	2418			6.667	1.299	0	5.405			44.8	61.5	149.6	305.3
	1557	984	2097	1718			8.333	0	3.846	8.333			92.7	9.6	276.6	399.4
	2023	3149	723	1536			4.545	4.167	5	0			678	409.5	124.9	173
	1343	1504	1173	2515			1.724	2.857	0	0			106	428	45.8	542.7
	2141	2784	691	2067			1.042	0	0	0			296.5	271	236.9	545.3
	2474	1898	1172	783			0	1.639	6.25	0			193.5	204.9	59.6	308.3
	1617	1302	585	1277			3.774	1.786	2.632	0			315.8	356.9	10.6	269.2
	1682	480	1383	249			0	9.524	3.448	0			159.8	16.1	38.6	456.9
	1662	1348	1368	445			0	5.263	8.333	9.524			80.9	27.5	74.3	518.9
	1384	1414	1247	1630			1.923	6.25	0	6.061			495.2	30.2	25	493.9
	2040	868	815	2265			4.839	3.571	0	0			125.3	38.6	304.8	348
	2131	241	898	1755			6.061	0	0	0			103.5	7	12.8	168.6
	1228	781	8	799			0	6	0	0			78.3	342.6	44.4	809.5
	1908	1592	1278	1075			4.412	2.564	0	0			455.2	322.8	194.1	97
	2639	1513	326	1891			4.545	0	2.439	0			400.5	149.4	536.9	474.5
	959	813	1120	1058			5.769	0	0	0			101.8	2.8	106.6	136.6
	2374	1221	400	546			5.714	2.041	9.677	0			429.5	351	303.5	670.3
	397	818	337	1646			0	5.085	0	0			57.9	143.7	131.2	87.3
	2576	2554	75	118			1.786	0	0	0			747.1	168.4	177.7	8.1
	630	1765	0	537			0	2.128	0	0			495.5	63.2	2.3	268.1
	876	1718	1267	269			2.222	3.125	7.595	0			225.6	134.7	193.8	12.1
	2532	1746	400	1345			2	11.538	6.818	0			289	152.4	171.1	42.3
	1168	3782	5948	1004			2.439	0	0	0			108.6	569.7	373.9	10.8
	1303	2381	1819	1223			8.929	8.642	8.929	0			16.8	845.8	250.3	42.5
	1043	1258	1510	883			1.37	4.098	2.273	0			9.8	954.2	25.3	74
	788	2397	1009	1132			2.083	0	0	3.226			2.1	308.8	283.1	305.3
	938	1353	1912	1375			2.083	7.778	4.348	0			16.8	534.4	83.2	553.2
	411	2166	1314	1365			6.557	3.509	6.452	0			60	213	83.3	116.3
	882	1681	2008	1932			9.459	10.714	0	0			49.9	198.4	384.4	99.5
	1544	533	3092	2032			1.98	3.614	1.099	0			222.9	436	310.7	127.5
	1346	332	3203	1708			0	1.852	3.125	0			209.1	398.8	256.9	184.6
	1673	658	1448	1298			1.613	2.439	0	0			42.8	187.7	33.9	111.5
	2086	3110	0	2294			3.846	0	0	0			487.8	142.4	330.8	173.8
	1552	3480	771	2678			0	8.511	0	0			443.7	157.4	328.4	251.4
	1722	3737	1654	2269			3.279	4.878	6.818	5			649.3	159.2	144.5	573.3
	1816	2449	1855	2449			0	2.857	1.316	0			142.7	61.1	120.8	265.6
	2533	3386	2422	4169			0	4.878	8.772	0			343.6	447.5	294	558.1
	774	1594	2248	3378			3.39	2.941	0	0			29.1	995.1	158	603.8
	1761	2863	2816	1876			0	6.452	5.714	0			180.4	294.6	221.2	844.6
	975	2867	2068	2443			0	8.451	0	3.125			313.8	82	23.3	719.2
	2207	3691	2296	3020			1.639	5.882	0	0			535.6	190.4	209.5	173.7
	2181	2141	1723	4372			2.778	13.333	0	3.333			206.1	96.2	103.6	359.2
	2668	4206	3076	2179			2.128	5.556	6	0			144.4	436.3	86.8	143.2
	1418	4059	2197	1855			2.469	3.448	2.703	0			146.9	322.6	449.9	695.4
	1831	6137	3358	1352			5.172	5.128	7.143	0			125.9	389.6	331.1	519.5
	1526	4310	3459	2352			0	4.878	0	0			10.2	332.3	300.7	145.5
	1501	2149	2330	2566			0	7.317	2.941	0			60.8	132.3	164.7	277.1
	2549	3543	2776	2233			5.714	12.121	2.632	0			139.1	180	451.3	237.9
	1713	2621	3247	4183			0	10	7.143	0			84.5	305.1	742	839.3
	2493	3920	1573	3414			6	5.263	3.03	3.125			175.1	227.1	778.5	307.8
	1809	3811	3259	1127			0	3.846	1.563	0			111.7	266	449.1	554.6
	2270	2621	2173	5043			0	8.333	14.894	0			119	215.7	344.2	195.9
	1865	3659	1823	1689			2.174	4.545	1.235	0			150.8	261.1	356	615.7
	1082	2598	1606	2317			2.041	0	0	0			75.7	211	885.3	821.9
	1500	4052	4688	1146			0	7.407	6.667	0			199.1	1035.8	479.1	333.2
	1544	3676	1924	2890			1.818	6.452	2.353	3.03			140.1	733.6	110.2	147.9
	1829	3787	1873	2558			0	9.677	5.128	0			222.3	453.6	326	346.5
	1187	3693	2793	3478			2.439	11.765	0	0			1020.5	449.5	379.1	566.6
	2359	4614	2918	3130			1.695	6.452	11.538	0			395.4	1137.2	805.6	662.4
	1039	3679	1758	2411			0	6.522	8.511	0			488.6	485.8	569.7	175.6
	1267	2172	2160	2299			3.509	4.762	2	0			724.4	199.3	221.1	122.1
	3063	4837	2201	1294			1.25	8.696	9.756	8.333			756.5	550	298.2	513.8
	3220	3844	1382	1439			0	4.082	6.154	0			349.7	1503.8	42.2	127.7
	2696	3738	1448	1326			3.297	2.778	5.882	1.724			248.5	403.3	155.8	315.9
	2158	2068	2541	1951			0	4.545	0	0			209.7	460.3	208.3	281.8
	2690	3380	1840	1035			0	5.263	1.923	0			100.3	416.9	518.6	167.5
	2490	1483	3664	1398			6.667	0	0	2.174			290.9	211.1	384.1	764.6
	1250	4937	2194	1312			7.692	0	6.25	3.333			374.7	514.6	560.4	671.9
	2408	4597	2272	2821			0	5.128	1.961	4.545			34.9	465.4	121.7	228
	2744	3989	3597	1175			2.206	1.818	0	2.174			13.1	332.8	577.6	364.3
	704	5547	4836	2420			0	15.476	2.326	1.961			83.6	1447.8	601.6	441.3
	2465	1032	4527	2660			2.632	5	5.357				627.3	69.2	702.6	216.4
		2714	2098	2808				0	5.405					203.4	355.7	420.6
		2787	3832	2034				2.5	5.556					193.8	231.9	772.7
		201	2297	1209				5.263	8.333					10.8	500.3	1426
		398	1026	2615				3.125	2.222					8.7	378.6	362.2
		1136	2548	4594				5.333	1.961					187.4	370.5	1083.8
		2921	1875	3090				2.273	5.263					115.8	398.8	975.9
		2223	3472	1837					15.385					149.8	377.6	69.7
		3078	1822	1113					0					266.1	492	113.3
		2802	1983	1675										79.8	228.3	89.8
		2499	2072	2368										162.7	236.1	87.7
Mean	1743	2410	1909	1908			2.62	4.366	3.062	1.191			229.1	317.2	270.3	354.8
SEM	68.07	127.1	108.1	96.53			0.3209	0.3506	0.3564	0.2682			22.69	28.8	19.44	26.58
